# Supplementary material for: Identification of key potassium channel genes of temporal lobe epilepsy by bioinformatics analyses and experimental verification
Source: Front Neurol. 2023 Jul 7;14:1175007. doi: 10.3389/fneur.2023.1175007 (PMC10361730; doi:10.3389/fneur.2023.1175007)
Supplement: Supplementary file 1 [file Table_1.XLSX]

## Sheet: Sheet1
Genes	Forword	Reverse
KCNA1	GCTAGTATGAGGGAGTTAGGG	TCGGTGGTAGAAATAGTTGAA
KCNA2	CCCCAAGAAACGGATGAGGTA	GAAGAAAGGGTCGGTGAAGGA
KCNJ11	CTTGGAAGGCGTGGTAGAAAC	CGTCAGCTAGGTAGGAGGTGC
KCNS1	CCCATCACCATCATCTTCAAC	AGAGACACATCCGATACCCCG
GAPDH	CCTTCCGTGTTCCTACCCC	GCCCAAGATGCCCTTCAGT
