# Supplementary material for: Identification of key potassium channel genes of temporal lobe epilepsy by bioinformatics analyses and experimental verification
Source: Front Neurol. 2023 Jul 7;14:1175007. doi: 10.3389/fneur.2023.1175007 (PMC10361730; doi:10.3389/fneur.2023.1175007)
Supplement: Supplementary file 2 [file Table_2.XLSX]

## Sheet: Sheet1
KCNA1
NAME	SIZE	ES	NES	NOM p-val	FDR q-val
GO_CATION_CHANNEL_COMPLEX	139	0.603977	2.85961	0	0
GO_POTASSIUM_CHANNEL_COMPLEX	80	0.646432	2.82211	0	0
GO_SYNAPTIC_SIGNALING	361	0.519188	2.79569	0	0
GO_DELAYED_RECTIFIER_POTASSIUM_CHANNEL_ACTIVITY	30	0.76757	2.79207	0	0
GO_VOLTAGE_GATED_ION_CHANNEL_ACTIVITY	155	0.576967	2.78881	0	0
GO_VOLTAGE_GATED_POTASSIUM_CHANNEL_ACTIVITY	73	0.644762	2.76792	0	0
GO_REGULATION_OF_SYNAPSE_STRUCTURE_OR_ACTIVITY	208	0.548817	2.75888	0	0
GO_TRANSPORTER_COMPLEX	261	0.527908	2.71672	0	0
GO_VOLTAGE_GATED_CATION_CHANNEL_ACTIVITY	112	0.580832	2.65909	0	0
GO_EXOCYTIC_VESICLE_MEMBRANE	54	0.651745	2.64657	0	0
KCNA2
NAME	SIZE	ES	NES	NOM p-val	FDR q-val
GO_VOLTAGE_GATED_CATION_CHANNEL_ACTIVITY	112	0.6514	2.81666	0	0
GO_VOLTAGE_GATED_ION_CHANNEL_ACTIVITY	155	0.593186	2.70489	0	0
GO_POTASSIUM_CHANNEL_COMPLEX	80	0.639714	2.68866	0	0
GO_VOLTAGE_GATED_POTASSIUM_CHANNEL_ACTIVITY	73	0.657539	2.68784	0	0
GO_CATION_CHANNEL_COMPLEX	139	0.604569	2.67358	0	0
GO_CATION_CHANNEL_ACTIVITY	226	0.556638	2.61944	0	0
GO_GATED_CHANNEL_ACTIVITY	256	0.545029	2.5937	0	0
GO_TRANSPORTER_COMPLEX	261	0.531309	2.52844	0	0
GO_POTASSIUM_CHANNEL_ACTIVITY	98	0.581334	2.48024	0	0
GO_POTASSIUM_ION_TRANSPORT	124	0.558599	2.45198	0	0
KCNJ11
NAME	SIZE	ES	NES	NOM p-val	FDR q-val
GO_RESPIRATORY_CHAIN	73	0.680217	2.86534	0	0
GO_OXIDATIVE_PHOSPHORYLATION	75	0.663591	2.81995	0	0
GO_INNER_MITOCHONDRIAL_MEMBRANE_PROTEIN_COMPLEX	75	0.636626	2.78932	0	0
GO_ELECTRON_TRANSPORT_CHAIN	87	0.631821	2.74078	0	0
GO_MITOCHONDRIAL_MEMBRANE_PART	129	0.572843	2.65614	0	0
GO_MITOCHONDRIAL_PROTEIN_COMPLEX	100	0.594703	2.64165	0	0
GO_CELLULAR_RESPIRATION	132	0.555929	2.6052	0	0
GO_MITOCHONDRIAL_RESPIRATORY_CHAIN_COMPLEX_ASSEMBLY	63	0.640468	2.60392	0	0
GO_NADH_DEHYDROGENASE_COMPLEX	42	0.680801	2.57759	0	0
GO_VOLTAGE_GATED_POTASSIUM_CHANNEL_ACTIVITY	73	0.606088	2.55917	0	0
KCNS1
NAME	SIZE	ES	NES	NOM p-val	FDR q-val
GO_POTASSIUM_CHANNEL_COMPLEX	80	0.630219	2.78388	0	0
GO_RESPIRATORY_CHAIN	73	0.62406	2.71538	0	0
GO_VOLTAGE_GATED_POTASSIUM_CHANNEL_ACTIVITY	73	0.603953	2.65243	0	0
GO_CATION_CHANNEL_COMPLEX	139	0.544956	2.64844	0	0
GO_ELECTRON_TRANSPORT_CHAIN	87	0.585693	2.62344	0	0
GO_OXIDATIVE_PHOSPHORYLATION	75	0.608048	2.61765	0	0
GO_MITOCHONDRIAL_MEMBRANE_PART	129	0.541172	2.61655	0	0
GO_INNER_MITOCHONDRIAL_MEMBRANE_PROTEIN_COMPLEX	75	0.59241	2.60531	0	0
GO_DELAYED_RECTIFIER_POTASSIUM_CHANNEL_ACTIVITY	30	0.711552	2.59404	0	0
GO_SYNAPTIC_SIGNALING	361	0.468504	2.59217	0	0
SIZE: the number of genes enriched in GO entry
ES：Enrichment score
NES: Normalized corrected ES values
NOM p-val: Statistical significnt value of ES
FDR q-val: The probability of false positive results,is the corrected p value by multiple hypothesis testing
