# Supplementary material for: Identification of key potassium channel genes of temporal lobe epilepsy by bioinformatics analyses and experimental verification
Source: Front Neurol. 2023 Jul 7;14:1175007. doi: 10.3389/fneur.2023.1175007 (PMC10361730; doi:10.3389/fneur.2023.1175007)
Supplement: Supplementary file 3 [file Table_3.XLSX]

## Sheet: Sheet1
Gene Symbols	Modified site	Sequence	Amino site	Amino	Modified type
KCNA1	S445-p	DSDLSRRssStMSKS	Ser445	Serine	Phosphorylation
	S446-p	SDLSRRssStMSKSE	Ser446	Serine	Phosphorylation
	T448-p	LSRRssStMSKSEYM	Thr448	Threonine	Phosphorylation
	K49-ub	LRFETQLkTLAQFPE	Lys49	Lysine	Ubiquitylation
KCNA2	Y132-p	MFREDEGyIKEEERP	Tyr132	tyrosine	Phosphorylation
	Y415-p	VIVSNFNyFyHRETE	Tyr415	tyrosine	Phosphorylation
	Y417-p	VSNFNyFyHRETEGE	Tyr417	tyrosine	Phosphorylation
	S440-p	TSCPKIPssPDLKKS	Ser440	Serine	Phosphorylation
	S441-p	SCPKIPssPDLKKSR	Ser441	Serine	Phosphorylation
	S451-p	LKKSRSAstISKSDY	Ser451	Serine	Phosphorylation
	T452-p	KKSRSAstISKSDYM	Thr452	Threonine	Phosphorylation
KCNJ11	T180-p	QAHRRAEtLIFSKHA	Thr180	Threonine	Phosphorylation
	S208-p	RVGDLRKsMIISATI	Ser208	Serine	Phosphorylation
	T224-p	MQVVRKTtSPEGEVV	Thr224	Threonine	Phosphorylation
	K332-ub	RYSVDYSkFGNTIKV	Lys332	Lysine	Ubiquitylation
	S372-p	RGPLRKRsVPMAKAK	Ser372	Serine	Phosphorylation
KCNS1	S28-p	PTPLGGRstETFVSE	Ser28	Serine	Phosphorylation
	T29-p	TPLGGRstETFVSEF	Thr29	Threonine	Phosphorylation
	T503-p	SLETSREtsQEGQsA	Thr503	Threonine	Phosphorylation
	S504-p	LETSREtsQEGQsAD	Ser504	Serine	Phosphorylation
	S509-p	EtsQEGQsADLESQA	Ser509	Serine	Phosphorylation
