# Supplementary material for: Identification of key potassium channel genes of temporal lobe epilepsy by bioinformatics analyses and experimental verification
Source: Front Neurol. 2023 Jul 7;14:1175007. doi: 10.3389/fneur.2023.1175007 (PMC10361730; doi:10.3389/fneur.2023.1175007)
Supplement: Supplementary file 4 [file Table_4.XLSX]

## Sheet: Sheet1
ROPN1B
ERRFI1
ISCA2
CERK
KDM1A
JADE1
PREP
NR3C2
MFSD2A
ADPGK-AS1
ADPRHL1
CACNA2D3
KCTD1
DEXI
POU3F4
FNDC5
IDH1-AS1
HNRNPUL2
ORAI3
RFX5
KCTD14
FIZ1
FKBP9
TTLL12
C17orf102
AARD
BCL2L13
FBXO40
LDHB
CAMTA1
DECR1
IMPG2
ST3GAL3
TBC1D16
C3orf18
CARMIL2
OSBPL3
HIGD2A
SYT6
NET1
MAFF
MANSC1
FLT3
MAGEF1
NGLY1
HMGB2
NRGN
MIR762HG
HEPH
SIX4
ZC3H7B
NCK2
PGM1
NKX3-1
CCDC39
TSC22D1
PCDHGA2
STRBP
SLC2A12
TFE3
FAM86B1
ARL4C
ETV7
RNF168
ALDH1A3
ALMS1-IT1
PPARG
LNP1
CEBPG
AKAP8
ETFDH
ARNTL
CTNNA2
DCAF11
CAMK2G
CCDC184
DCPS
SLC25A25
ANGPT1
GPR55
ALDH4A1
PTPN9
NAGS
HCN2
CNTFR
FGFRL1
IER5
NGEF
IL20RA
RHBDL3
SHD
NEFH
CHST7
F3
SLCO4A1
DPYD
VAMP1
KCNA1
PELI3
KCNA2
ZNF219
ROS1
MTCO3P12
FKBP5
RCAN2
NAGPA
EMILIN3
GPX3
SLC25A12
LUZP1
LRRC8A
KCNJ11
CYP4B1
EPHB6
HS6ST1
NIPAL2
BSG
SCN1B
SCN1A
SLC6A11
ANK1
TIAM2
AZGP1
CTXN3
SDC4
LPAR3
PPP1R1B
PTGDR2
CITED2
TSC22D3
TNNT2
NEDD9
FILIP1L
GABRD
KCNS1
ARHGAP39
CCND3
TMEM268
KCTD4
LPL
ZMAT4
SYT2
SLC52A3
UBXN10
BHLHE40
DCXR
CHGA
NOS2
POLE4
PNKD
ASB2
