# Supplementary material for: Identification of key potassium channel genes of temporal lobe epilepsy by bioinformatics analyses and experimental verification
Source: Front Neurol. 2023 Jul 7;14:1175007. doi: 10.3389/fneur.2023.1175007 (PMC10361730; doi:10.3389/fneur.2023.1175007)
Supplement: Supplementary file 5 [file Table_5.XLSX]

## Sheet: Sheet1
Symbol	logFC	AveExpr	t	P.Value	adj.P.Val	B
POLE4	0.533153	3.16995	5.53693	1.94314e-05	0.0279053	2.82902
SCARNA5	2.31835	9.49573	5.24594	3.77135e-05	0.037235	2.25216
FLRT1	0.697977	2.74458	4.89961	8.3868e-05	0.0509563	1.55246
STUM	1.07985	4.75587	4.73294	0.000123603	0.0586543	1.21146
SCARNA6	2.06971	6.79372	4.35011	0.000302921	0.0854507	0.420462
DPYD	0.611137	3.43394	4.21332	0.000417771	0.0928798	0.136097
KCTD4	1.10798	3.75206	3.9625	0.000753436	0.121449	-0.38608
RPLP0P2	0.601382	0.8782	3.85935	0.000959995	0.139129	-0.600692
7SK	0.985497	14.7472	3.82988	0.00102872	0.146403	-0.661933
ZNF706	0.518679	3.68993	3.76606	0.0011948	0.156077	-0.794484
RN7SKP9	1.08841	1.8336	3.76513	0.0011974	0.156077	-0.796409
NTNG2	0.873652	2.75652	3.74853	0.0012449	0.156077	-0.830857
SNORA53	3.29898	6.3659	3.7379	0.00127628	0.15751	-0.852896
ARPP19	0.513964	6.70445	3.71118	0.00135867	0.16384	-0.908291
SNORA12	1.90734	5.13967	3.69669	0.00140555	0.165705	-0.938322
LUZP2	0.695062	2.63296	3.68441	0.00144652	0.165705	-0.963755
PTGER3	1.00926	1.68509	3.67372	0.00148314	0.165705	-0.985888
SPIN4	0.515744	1.61039	3.62569	0.00165932	0.169112	-1.08523
MMD	0.984053	5.24542	3.60183	0.00175438	0.173212	-1.13452
SNORA23	2.96463	5.07982	3.55124	0.0019741	0.182367	-1.2389
MMD2	1.01071	3.46225	3.51964	0.00212484	0.188574	-1.30396
PGAP1	0.782194	3.51686	3.47115	0.00237845	0.194675	-1.40362
RAPGEF4	0.835923	6.58305	3.45201	0.00248657	0.198385	-1.4429
ID2-AS1	0.585434	1.63274	3.34491	0.00318658	0.219818	-1.66188
SNORD3A	2.40911	4.46493	3.3217	0.00336198	0.224738	-1.70913
LRRC56	0.644248	1.70734	3.19094	0.00454117	0.26668	-1.97395
SYTL2	0.623833	4.44823	3.18925	0.00455873	0.266719	-1.97734
HMGCS1	0.673986	5.17372	3.14601	0.00503262	0.279804	-2.06429
ANTXR1	0.552699	3.48427	3.10936	0.00547133	0.291785	-2.13771
MT-ND5	1.85212	9.47222	3.10378	0.00554128	0.291785	-2.14887
TPTE2P5	0.568943	1.51766	3.07272	0.00594694	0.307006	-2.21087
RAB3B	0.764345	3.14	3.03417	0.00649059	0.31574	-2.28757
SNORD113-4	1.24835	3.50726	3.0006	0.00700271	0.324342	-2.35409
GABRA5	0.885467	4.90911	3.00039	0.0070061	0.324342	-2.35451
SEMA4A	0.765304	2.83231	2.99174	0.0071443	0.326181	-2.37161
NR4A2	0.977968	1.83119	2.9886	0.00719517	0.326997	-2.37782
MEIS3	0.583916	4.33193	2.97727	0.00738135	0.330785	-2.40018
RNU5B-1	3.7521	6.47653	2.96417	0.00760267	0.334959	-2.42602
FOXO6	0.511439	1.09005	2.93036	0.00820351	0.351195	-2.49251
RNY4	3.2038	4.03691	2.87617	0.00926256	0.370218	-2.59849
CLEC3B	0.807513	2.16184	2.86986	0.00939415	0.370218	-2.61078
HTR2C	0.693248	1.90859	2.86904	0.00941146	0.370218	-2.61239
SLN	1.20937	1.25746	2.85519	0.009707	0.374901	-2.63934
KCNK2	0.588286	2.72843	2.85122	0.0097932	0.374901	-2.64704
SNORD113-3	1.44379	3.87727	2.80031	0.0109677	0.378042	-2.74563
RASL10A	0.571512	3.4883	2.79622	0.0110675	0.379025	-2.75351
ARL10	0.556004	2.40894	2.79313	0.0111436	0.379386	-2.75947
SNORA74A	3.28628	4.30905	2.78549	0.0113341	0.384216	-2.7742
PWRN1	0.558107	1.07329	2.77896	0.0114993	0.386072	-2.78678
SCARNA7	0.891559	8.00344	2.76836	0.011772	0.387312	-2.80714
LINC01476	0.76493	2.56555	2.76661	0.0118177	0.387312	-2.8105
RAB27B	0.748699	3.9545	2.75613	0.0120946	0.388843	-2.83061
SEMA3D	1.21645	2.11067	2.74372	0.0124306	0.388843	-2.85439
RNU5A-1	3.71003	6.16753	2.74236	0.0124678	0.388947	-2.85699
MT-RNR1	0.984955	10.6846	2.73982	0.0125378	0.389116	-2.86184
TTC9B	0.639498	4.471	2.73659	0.0126276	0.389334	-2.86803
RN7SL4P	1.52363	8.78172	2.73442	0.0126881	0.38948	-2.87218
SNORD17	2.20966	8.78511	2.70926	0.0134104	0.396312	-2.92017
MT-ND4	1.27568	10.8412	2.70373	0.0135743	0.397835	-2.93069
TAS2R14	0.522214	1.19798	2.69999	0.0136863	0.397939	-2.93781
EPHA5	0.582434	3.24905	2.68449	0.0141597	0.401825	-2.96724
TMEFF2	0.585149	3.23248	2.684	0.0141747	0.401825	-2.96816
LINC00460	0.641962	1.14858	2.68225	0.0142293	0.401825	-2.97149
RASAL1	0.585281	3.81104	2.66195	0.0148755	0.405529	-3.0099
SNORA74B	3.41979	4.88879	2.66186	0.0148787	0.405529	-3.01008
TENM1	0.59391	2.39498	2.65176	0.0152104	0.407887	-3.02914
IFI44	0.68037	2.31777	2.65056	0.0152506	0.407887	-3.03142
ZNF781	0.537637	1.42345	2.64029	0.0155959	0.412207	-3.05076
NR2F2	0.623601	2.09205	2.61791	0.0163749	0.417593	-3.09282
WSB1	1.13068	3.34497	2.58897	0.0174365	0.428953	-3.14697
MT-CYB	1.08744	10.3848	2.58704	0.0175096	0.428953	-3.15057
DUSP5P1	0.688361	0.730913	2.58135	0.0177263	0.430803	-3.16116
RNY3	2.39376	3.26728	2.57787	0.0178604	0.432204	-3.16765
TTC14	0.561741	2.60346	2.57343	0.0180329	0.433443	-3.17593
PRPH2	0.807676	1.77442	2.5722	0.0180807	0.433443	-3.17821
LRRC7	0.507272	4.0299	2.5499	0.0189728	0.440107	-3.21963
STX16	0.544344	2.99347	2.54141	0.0193229	0.440759	-3.23534
RNU4-2	3.18059	9.99468	2.53938	0.0194074	0.440759	-3.23909
MT-ND4L	1.18533	10.5476	2.53401	0.0196332	0.442433	-3.24902
IDI1	0.509115	4.89233	2.50815	0.0207544	0.449611	-3.29668
STARD4	0.547967	2.70038	2.50764	0.0207771	0.449611	-3.29762
RN7SL359P	0.893855	1.01844	2.49716	0.0212487	0.455449	-3.31686
SNORA14B	1.35132	5.04754	2.49321	0.0214289	0.456216	-3.3241
TMEM200A	0.662484	1.54766	2.4865	0.0217387	0.458486	-3.33639
UCP2	0.558888	1.27397	2.47279	0.0223848	0.462065	-3.36147
TIA1	0.551933	3.10558	2.46502	0.0227585	0.464735	-3.37563
RNU6-9	1.36803	3.23995	2.43877	0.0240657	0.468925	-3.42336
RN7SL381P	1.55515	2.1265	2.42674	0.0246876	0.469754	-3.44514
RNU4-1	3.67112	7.16906	2.42443	0.0248085	0.469754	-3.44931
NPPA	0.597117	1.46456	2.41985	0.0250505	0.469754	-3.45759
CPNE7	0.669835	3.23932	2.41797	0.0251503	0.469754	-3.46098
SCARNA13	0.763046	7.72419	2.41741	0.0251802	0.469754	-3.46199
CARM1P1	1.34418	2.32827	2.41484	0.0253176	0.469754	-3.46663
ANKRD36B	0.592459	1.89883	2.40848	0.0256605	0.470706	-3.4781
SCARNA21	0.688573	4.95148	2.40608	0.025791	0.470706	-3.48242
LRRC17	0.552711	1.28413	2.39201	0.0265683	0.472953	-3.50771
SHANK1	0.819274	4.51813	2.39115	0.0266162	0.472953	-3.50925
SNORD94	3.20235	5.79034	2.3874	0.0268276	0.474576	-3.51598
RNU4ATAC	2.10404	4.02781	2.38608	0.0269023	0.474834	-3.51835
RMRP	0.55933	13.2986	2.37985	0.0272577	0.478528	-3.52951
ANKRD6	0.530019	2.68202	2.35866	0.0284986	0.485645	-3.56736
ZMAT1	0.555509	1.91996	2.35393	0.0287824	0.487326	-3.57577
NPY	1.05904	4.13366	2.3483	0.0291238	0.488427	-3.58578
HMGB1P41	0.926328	1.22187	2.34452	0.0293551	0.488427	-3.59249
STARD13-IT1	0.814661	0.992461	2.3271	0.030444	0.4948	-3.62338
SYT17	0.589276	2.67163	2.32685	0.03046	0.4948	-3.62382
KLHL1	0.950924	1.62051	2.31295	0.0313553	0.500322	-3.64836
SLC17A7	0.577433	6.19606	2.31117	0.0314716	0.501303	-3.6515
KLF10	0.505917	2.60896	2.31104	0.0314802	0.501303	-3.65173
TINCR	0.895437	1.77487	2.30925	0.0315978	0.501946	-3.65488
MSMO1	0.556262	4.82555	2.30706	0.031742	0.502937	-3.65874
RN7SL5P	1.00709	6.27195	2.30035	0.0321883	0.505119	-3.67055
RN7SL752P	1.64179	4.04598	2.28828	0.033005	0.505613	-3.69173
NKAIN2	0.597212	3.83969	2.28574	0.033179	0.505613	-3.69618
SCN9A	0.53475	1.24235	2.28515	0.0332199	0.505613	-3.69722
LUC7L3	0.515501	3.51202	2.28223	0.0334215	0.505613	-3.70233
STAB1	0.50679	1.98752	2.27219	0.0341234	0.506867	-3.71988
RNY1	3.55044	10.1156	2.26924	0.0343324	0.506867	-3.72503
KLK7	0.783793	2.83401	2.26871	0.0343699	0.506867	-3.72595
SNORD115-30	1.49699	2.21252	2.26294	0.0347817	0.507976	-3.736
HES4	0.573906	3.3325	2.25379	0.0354448	0.510115	-3.75192
PPEF1	0.515195	1.50832	2.24575	0.0360368	0.510497	-3.76587
SNORA71D	1.79478	3.43874	2.23599	0.0367682	0.516367	-3.78279
RN7SL128P	1.73682	5.24562	2.23406	0.0369136	0.516442	-3.78611
RN7SKP203	0.996962	3.63476	2.23317	0.0369817	0.516442	-3.78766
MT-ATP6	0.814368	11.2006	2.21946	0.0380369	0.518403	-3.81132
SNORD115-38	0.953946	3.30482	2.21926	0.0380523	0.518403	-3.81166
SNORA71B	1.96984	2.31861	2.21837	0.038122	0.518403	-3.81319
DNAJC19P5	0.644286	1.14461	2.20774	0.0389602	0.520689	-3.83146
BDNF	0.644628	1.45389	2.202	0.0394201	0.522479	-3.84131
VAT1L	0.614787	3.85348	2.19755	0.0397801	0.524269	-3.84894
HLA-H	0.765636	1.83495	2.18995	0.0404021	0.526404	-3.86195
DTNBP1	0.503362	3.23403	2.18529	0.0407876	0.52783	-3.86991
RNVU1-14	1.02695	2.97174	2.18105	0.0411411	0.528384	-3.87714
RNU2-59P	2.28039	6.82408	2.1777	0.041423	0.528384	-3.88286
RSPO3	0.531496	1.66639	2.14984	0.0438321	0.539927	-3.93014
FANCL	0.512909	3.59614	2.14181	0.0445496	0.540831	-3.94369
RN7SKP255	1.19372	4.20528	2.13089	0.0455421	0.542353	-3.96207
SEMA3G	0.507193	2.39627	2.13049	0.0455794	0.542353	-3.96276
TAC1	0.578994	3.01005	2.1302	0.0456055	0.542353	-3.96323
LINC01616	0.5541	1.92099	2.11187	0.0473204	0.550051	-3.99398
RNVU1-18	0.940737	3.95988	2.11013	0.0474856	0.550934	-3.99689
RSRP1	0.626887	2.72364	2.10142	0.0483227	0.552755	-4.01142
RN7SL674P	1.47474	5.54687	2.09377	0.0490696	0.556463	-4.02417
CYP4B1	-1.01523	0.228739	-11.6591	1.95099e-10	3.08197e-06	11.86
FKBP5	-1.77531	1.76903	-8.54604	3.76846e-08	0.000297652	8.00932
RHBDL3	-1.2862	2.21225	-7.14278	5.9795e-07	0.00300309	5.78244
LPL	-1.62726	2.06646	-7.02547	7.62467e-07	0.00300309	5.58109
TFCP2L1	-0.796748	0.329638	-6.91982	9.50527e-07	0.00300309	5.39775
SYT2	-1.92305	1.06911	-6.18439	4.59313e-06	0.0120929	4.06957
ALDH1L1	-1.06832	2.60244	-5.90471	8.51325e-06	0.019212	3.54141
TSC22D3	-0.740731	4.17581	-5.77187	1.14494e-05	0.0226083	3.28638
AZGP1	-1.12318	0.893546	-5.63957	1.54109e-05	0.0270136	3.02978
NEDD9	-0.794425	1.35691	-5.59345	1.71005e-05	0.0270136	2.93974
CCND3	-0.715287	3.12811	-5.43506	2.44856e-05	0.0297537	2.62832
METTL7A	-0.754514	5.22016	-5.32318	3.16008e-05	0.035657	2.40634
VAMP1	-1.30913	3.53617	-5.26157	3.63861e-05	0.037235	2.28342
PTGDR2	-0.94222	1.14978	-5.17596	4.42877e-05	0.0411537	2.11185
LRRC8A	-0.73777	4.67654	-5.11018	5.15278e-05	0.0452214	1.97945
SLC1A3	-1.01782	7.3981	-5.06072	5.77566e-05	0.0457317	1.87957
NEFH	-1.29928	3.77052	-5.05965	5.78992e-05	0.0457317	1.87741
VSIR	-0.814922	3.40018	-4.98896	6.81789e-05	0.0503464	1.7342
HTRA1	-0.721632	6.74742	-4.96246	7.24932e-05	0.0503464	1.68039
ROS1	-0.853818	0.463885	-4.95767	7.3303e-05	0.0503464	1.67064
EPN3	-0.592447	0.458687	-4.91485	8.09547e-05	0.0509563	1.5835
TP53BP2	-0.529737	4.27803	-4.91034	8.18052e-05	0.0509563	1.57433
PRX	-0.690016	1.46807	-4.87346	8.91186e-05	0.052141	1.49913
PPP1R3G	-0.50879	0.872588	-4.83912	9.65253e-05	0.0531741	1.42897
PLPP3	-0.729185	5.39509	-4.83129	9.8297e-05	0.0531741	1.41298
SCN1B	-1.20832	2.87644	-4.81971	0.000100983	0.0531741	1.38928
TGM2	-0.743672	2.24855	-4.77722	0.000111483	0.0557506	1.30228
CTXN3	-1.41445	1.17618	-4.77167	0.000112934	0.0557506	1.2909
KLF15	-0.915945	3.14088	-4.71686	0.000128327	0.0586543	1.17843
EEF2K	-0.746607	2.18856	-4.70394	0.000132254	0.0586543	1.15188
SLC52A3	-0.83609	0.879586	-4.69309	0.00013565	0.0586543	1.12956
CDA	-0.796175	0.557135	-4.68765	0.000137381	0.0586543	1.11839
MT1X	-0.833388	1.91194	-4.62073	0.000160634	0.0653521	0.980581
AGFG2	-0.543429	2.50148	-4.61211	0.000163906	0.0653521	0.962802
CNTFR	-0.739962	4.04135	-4.60802	0.00016548	0.0653521	0.954374
UBXN10	-1.05738	1.68809	-4.57408	0.000179157	0.0673842	0.884334
C1RL	-0.602118	1.24869	-4.4852	0.000220626	0.0765433	0.700568
FGFRL1	-0.905626	2.85772	-4.48078	0.000222926	0.0765433	0.691411
METTL7B	-1.23372	1.15215	-4.46722	0.000230124	0.0765433	0.663345
SPARCL1	-0.6761	9.39938	-4.46041	0.000233828	0.0765433	0.649244
TNNT2	-0.815127	0.747223	-4.4545	0.000237096	0.0765433	0.636983
CARTPT	-2.57767	2.28487	-4.45021	0.000239493	0.0765433	0.628098
APCDD1	-0.610321	3.32544	-4.44907	0.000240131	0.0765433	0.625746
LHFPL6	-0.571101	4.03581	-4.44529	0.000242272	0.0765433	0.617908
BSG	-0.623577	6.26323	-4.43527	0.000248036	0.076828	0.597134
SLC14A1	-1.31815	1.95022	-4.41238	0.000261719	0.0795071	0.549691
SHD	-1.02597	1.25942	-4.39734	0.000271126	0.080811	0.518482
CRISPLD2	-0.53067	0.784632	-4.37571	0.000285247	0.081928	0.473608
SLCO4A1	-0.772074	1.3037	-4.33296	0.000315373	0.0860923	0.384842
LAP3	-0.531357	3.58212	-4.32601	0.000320566	0.0860923	0.3704
AGT	-0.904763	6.52026	-4.3146	0.000329271	0.0860923	0.346705
DPY19L3	-0.511658	2.83048	-4.30892	0.000333698	0.0860923	0.334893
DNASE2	-0.611577	2.9197	-4.30468	0.000337038	0.0860923	0.326085
LPIN1	-0.509152	3.01361	-4.3036	0.000337895	0.0860923	0.323839
CHGA	-1.11497	4.90933	-4.2616	0.000372943	0.0898534	0.236537
ADI1	-0.569378	3.08786	-4.26097	0.000373495	0.0898534	0.235228
CHST7	-0.658017	2.61671	-4.25631	0.000377612	0.0898534	0.225529
SLC39A12	-0.990978	4.12102	-4.2524	0.000381096	0.0898534	0.217402
SEC14L1	-0.690561	3.45684	-4.2447	0.000388057	0.0900786	0.201386
FBXO21	-0.530843	4.28066	-4.22054	0.000410738	0.0926918	0.151122
IRAK3	-0.51171	1.03346	-4.20458	0.000426441	0.0928798	0.117917
SLC18B1	-0.631389	4.16033	-4.20183	0.00042921	0.0928798	0.11219
ZNF219	-0.586789	2.20192	-4.1944	0.000436776	0.0932398	0.0967242
PPP1R3D	-0.534099	1.99305	-4.15907	0.0004746	0.0973743	0.0232065
PON2	-0.511582	5.1866	-4.15231	0.000482205	0.0976588	0.00913456
CBLN2	-0.911876	2.8753	-4.14664	0.000488684	0.0977183	-0.00268213
BMP7	-0.607445	3.19915	-4.1246	0.000514679	0.100295	-0.0485667
KCNS1	-1.64288	2.90304	-4.11972	0.000520619	0.100295	-0.0587271
ZNRF3	-0.780113	3.12905	-4.10867	0.000534318	0.100484	-0.0817241
HSPB1	-0.707057	4.44972	-4.08845	0.000560339	0.104137	-0.12383
TIAM2	-0.754101	2.11242	-4.06655	0.000589948	0.10712	-0.16943
NWD1	-0.746231	2.55515	-4.05663	0.000603872	0.107469	-0.190089
ATP10A	-0.687048	1.85839	-4.0555	0.000605476	0.107469	-0.192438
ARID5A	-0.629129	1.85634	-4.05027	0.000612969	0.10759	-0.203332
RASD1	-1.01414	4.89798	-4.01936	0.000659175	0.113315	-0.267697
BCAR3	-0.670065	2.13421	-4.01887	0.000659936	0.113315	-0.268719
EMILIN3	-0.730251	1.11048	-4.00615	0.000679971	0.1155	-0.295208
IL6ST	-0.598805	5.78373	-3.99616	0.00069613	0.116086	-0.31601
IFNGR1	-0.630971	4.63326	-3.97615	0.000729653	0.120066	-0.357669
PLIN2	-0.630604	1.56892	-3.96309	0.0007524	0.121449	-0.384861
SEC14L2	-0.636268	2.88878	-3.92831	0.000816458	0.129349	-0.457237
PAPSS2	-0.596118	1.50389	-3.9149	0.00084258	0.131784	-0.485132
RCAN2	-0.621222	5.72976	-3.89167	0.000889844	0.135803	-0.533477
BBOX1	-0.717015	3.0597	-3.88951	0.000894369	0.135803	-0.53797
P2RY14	-0.613059	1.10378	-3.88249	0.000909235	0.135803	-0.552572
MAPK4	-0.75253	3.63421	-3.87553	0.000924204	0.136445	-0.567036
RIDA	-0.70062	4.35052	-3.86274	0.000952367	0.139129	-0.593625
EGFR	-0.634664	2.71543	-3.83206	0.00102348	0.146403	-0.657412
SDC4	-0.5907	4.79488	-3.80773	0.0010836	0.152837	-0.70797
NOTCH2	-0.61656	3.74997	-3.7825	0.00114962	0.156077	-0.760346
NGEF	-0.726023	4.9687	-3.78223	0.00115037	0.156077	-0.760923
SLC38A3	-0.571573	2.51607	-3.7743	0.00117194	0.156077	-0.777372
OSBPL11	-0.507388	3.27707	-3.76702	0.00119212	0.156077	-0.792496
CITED2	-0.74624	3.20025	-3.76573	0.00119573	0.156077	-0.79517
ARHGAP39	-0.507157	2.69445	-3.75181	0.00123536	0.156077	-0.824042
MTCO3P12	-2.57593	1.1054	-3.75108	0.00123748	0.156077	-0.825564
ATOH8	-0.64159	1.20188	-3.73861	0.00127416	0.15751	-0.851427
GLUL	-0.668475	7.99097	-3.72461	0.00131665	0.161233	-0.880471
ARHGAP31	-0.567778	2.84988	-3.71413	0.00134934	0.16384	-0.90219
NIPAL2	-0.651467	2.61279	-3.68825	0.0014336	0.165705	-0.955812
TLCD1	-0.66878	2.13152	-3.68591	0.00144144	0.165705	-0.960643
IFITM3	-0.844556	4.9736	-3.68012	0.00146109	0.165705	-0.97263
TIMP3	-0.820444	5.04973	-3.67925	0.00146409	0.165705	-0.974446
SLC6A11	-0.78602	2.81509	-3.66929	0.00149861	0.165705	-0.995069
WFDC2	-0.52851	1.02756	-3.65567	0.00154706	0.167922	-1.02324
SCN1A	-0.795452	3.02909	-3.65481	0.00155019	0.167922	-1.02502
TGFB2	-0.741738	3.26561	-3.65365	0.00155439	0.167922	-1.02742
ACSL5	-0.632523	1.60698	-3.64375	0.0015908	0.167984	-1.04791
RARA	-0.534901	1.68886	-3.64259	0.00159509	0.167984	-1.05029
PHKA1	-0.700407	2.14198	-3.63508	0.00162332	0.169068	-1.06582
PNKD	-0.565439	3.5203	-3.62975	0.00164369	0.169068	-1.07685
MAOA	-0.625023	3.69143	-3.62866	0.00164787	0.169068	-1.0791
LRP4	-0.603721	4.66569	-3.62858	0.00164819	0.169068	-1.07927
CD99L2	-0.533563	5.11539	-3.61813	0.00168888	0.170242	-1.10085
RXFP3	-0.535341	0.477385	-3.61735	0.00169197	0.170242	-1.10247
STAT4	-0.936584	2.19173	-3.60898	0.00172537	0.17142	-1.11977
ZBTB16	-0.731188	3.27305	-3.58176	0.00183849	0.17963	-1.17595
SMOX	-0.652835	3.91076	-3.58092	0.00184212	0.17963	-1.1777
GPAM	-0.617506	3.07455	-3.56827	0.00189728	0.182257	-1.20379
BAG3	-0.578172	2.85171	-3.56447	0.00191416	0.182257	-1.21163
CRHR2	-0.521955	0.51748	-3.56386	0.00191686	0.182257	-1.21287
FBXO33	-0.552846	3.16651	-3.56165	0.00192676	0.182257	-1.21743
LUZP1	-0.543103	3.4856	-3.55596	0.0019525	0.182367	-1.22917
NOS2	-0.542643	1.15748	-3.54521	0.00200203	0.183873	-1.25132
APOL2	-0.745909	3.62286	-3.53913	0.00203056	0.185415	-1.26383
MPP1	-0.54291	2.86536	-3.52645	0.00209141	0.187506	-1.28994
IL20RA	-0.540911	0.767749	-3.52628	0.00209223	0.187506	-1.29029
SLC39A14	-0.568492	2.32251	-3.5245	0.00210094	0.187506	-1.29396
KCNA1	-0.607909	2.88522	-3.50991	0.00217352	0.191816	-1.32399
IL1R1	-0.634021	1.00749	-3.50396	0.00220382	0.193063	-1.33622
ZNF365	-0.621922	4.15482	-3.50235	0.00221209	0.193063	-1.33954
GNG5	-0.61828	3.25483	-3.49793	0.00223493	0.193984	-1.34862
CYP4F11	-0.672453	1.90374	-3.49477	0.00225142	0.194348	-1.35512
TNFRSF11B	-0.808326	0.776684	-3.49097	0.00227137	0.194675	-1.36291
HS6ST1	-0.64466	4.28036	-3.48196	0.00231949	0.194675	-1.38144
ANK1	-0.751573	1.88543	-3.47616	0.00235093	0.194675	-1.39334
WFS1	-0.772818	4.09263	-3.47404	0.00236256	0.194675	-1.3977
RGCC	-1.06198	5.3118	-3.45854	0.00244918	0.198158	-1.42951
ASB2	-0.645712	0.86028	-3.45688	0.00245863	0.198158	-1.43292
DHRS7	-0.515548	3.5728	-3.44452	0.00253021	0.199848	-1.45827
MIR663AHG	-1.45733	7.52562	-3.42901	0.00262285	0.203104	-1.49003
PLA2G5	-0.82225	1.22618	-3.42604	0.00264101	0.203513	-1.49613
CKB	-0.541477	7.76784	-3.42386	0.00265437	0.203549	-1.50058
IL17RB	-0.618248	2.42333	-3.42142	0.00266943	0.203715	-1.50558
IER5	-0.521864	2.49321	-3.40533	0.00277085	0.208327	-1.5385
GJB6	-0.917108	4.7419	-3.39903	0.00281159	0.20852	-1.55139
CLU	-0.64579	8.51138	-3.38974	0.00287278	0.20913	-1.5704
SHISA6	-0.665653	1.8139	-3.36935	0.00301157	0.214296	-1.61204
PELI3	-0.535894	3.67552	-3.34831	0.00316161	0.219818	-1.65494
KLF9	-0.62523	4.14506	-3.33109	0.00328989	0.224011	-1.69002
NAGPA	-0.66272	2.34745	-3.31858	0.00338628	0.224738	-1.71549
KCNA2	-0.606672	2.47557	-3.31577	0.0034083	0.224738	-1.7212
PIFO	-0.528585	1.05927	-3.31339	0.0034271	0.224738	-1.72605
ENPP5	-0.683457	3.58293	-3.28718	0.00364051	0.233185	-1.7793
MYBPC1	-0.600804	2.53614	-3.26227	0.00385529	0.243605	-1.82981
SLC25A12	-0.532541	3.87123	-3.26054	0.00387066	0.243605	-1.83331
AVPI1	-0.624383	3.17489	-3.23634	0.00409205	0.251526	-1.8823
MAP3K6	-0.532638	1.37422	-3.20396	0.00440762	0.260916	-1.94768
DCXR	-0.521483	4.30024	-3.20373	0.00440999	0.260916	-1.94816
STOM	-0.575144	5.3658	-3.19146	0.00453567	0.26668	-1.97288
PLTP	-0.647894	4.54326	-3.17286	0.00473305	0.270275	-2.01034
SMOC1	-0.803768	3.06472	-3.16811	0.00478468	0.271883	-2.01988
VSIG4	-1.07465	2.37733	-3.15078	0.00497801	0.278857	-2.0547
SLC43A2	-0.504766	2.34744	-3.1399	0.00510333	0.281595	-2.07655
PAQR8	-0.715438	5.48489	-3.12799	0.0052439	0.285648	-2.10043
ECHDC3	-0.59805	0.996001	-3.11921	0.00534988	0.289425	-2.118
NEFM	-0.807646	5.16623	-3.08094	0.00583691	0.302313	-2.19448
PHKG1	-0.722641	1.77965	-3.06693	0.00602566	0.308632	-2.2224
MT2A	-0.834973	5.06001	-3.0618	0.00609634	0.30989	-2.23263
TMOD1	-0.549485	3.55477	-3.06006	0.00612051	0.30989	-2.2361
LRIG1	-0.579504	4.95911	-3.04949	0.00626906	0.311423	-2.25713
ZSCAN31	-0.759947	1.91864	-3.02975	0.00655585	0.31574	-2.29633
ZMAT4	-0.663362	2.716	-3.00221	0.00697732	0.324342	-2.35091
FSTL3	-0.563843	1.60228	-2.9954	0.00708543	0.326181	-2.36437
CHI3L2	-1.9513	0.913964	-2.98294	0.00728759	0.328922	-2.38899
ALDH1L1-AS2	-0.532509	1.17873	-2.98126	0.00731531	0.329231	-2.39231
PEBP4	-0.734559	1.55316	-2.97665	0.00739172	0.330785	-2.40141
GPR17	-1.26946	3.14059	-2.9743	0.00743103	0.331604	-2.40605
ASB13	-0.526709	3.2425	-2.95338	0.00778954	0.339921	-2.44725
TMEM100	-0.659401	1.44455	-2.93965	0.00803386	0.347505	-2.47425
SLCO1C1	-0.687802	3.37898	-2.92686	0.0082682	0.351373	-2.49937
TNFSF13	-0.523775	1.56217	-2.92109	0.00837604	0.353188	-2.51069
SYN3	-0.628496	2.98753	-2.91679	0.00845714	0.355313	-2.5191
APOC1	-1.06652	3.34225	-2.9138	0.00851403	0.355894	-2.52495
SLC1A5	-0.532301	1.15175	-2.91135	0.00856109	0.355894	-2.52977
MERTK	-0.626688	3.15987	-2.89913	0.00879882	0.362911	-2.55368
BHLHE40	-0.540646	4.23536	-2.89423	0.00889584	0.365957	-2.56325
PTK2B	-0.741895	4.66942	-2.88644	0.00905221	0.36818	-2.57845
APOE	-0.536836	8.11564	-2.88534	0.00907453	0.36818	-2.5806
SDS	-0.684657	1.81914	-2.88146	0.00915373	0.36818	-2.58818
SNN	-0.524876	6.03945	-2.86961	0.0093993	0.370218	-2.61126
MT1M	-0.920451	3.42284	-2.85849	0.00963571	0.373077	-2.63292
OXTR	-0.771181	1.08917	-2.84801	0.00986364	0.374901	-2.65329
TMEM204	-0.72475	2.16098	-2.83825	0.0100805	0.375263	-2.67223
RERG	-0.722915	2.15908	-2.83545	0.0101435	0.375263	-2.67766
PROS1	-0.517284	1.99797	-2.83433	0.0101689	0.375321	-2.67983
CD59	-0.550852	5.51074	-2.82947	0.0102794	0.375666	-2.68924
TMEM132C	-0.567421	2.28137	-2.81587	0.0105952	0.376466	-2.71558
FRAT1	-0.516533	1.4855	-2.8036	0.0108877	0.378042	-2.73927
IGFBP7	-0.619591	5.52675	-2.80241	0.0109166	0.378042	-2.74158
TMEM268	-0.550401	3.83444	-2.77802	0.011523	0.386072	-2.78857
TMEM88	-0.513232	1.36545	-2.7777	0.0115312	0.386072	-2.78918
FILIP1L	-0.507686	1.52389	-2.77753	0.0115355	0.386072	-2.78951
MIR600HG	-0.627554	2.9169	-2.77115	0.0116996	0.387312	-2.80178
STK17B	-0.544162	2.159	-2.7601	0.0119891	0.388843	-2.823
LRRC32	-0.535765	1.34184	-2.74805	0.0123123	0.388843	-2.84609
ACBD7	-0.759491	5.15707	-2.74437	0.0124128	0.388843	-2.85315
IFITM2	-0.946775	2.79242	-2.74403	0.012422	0.388843	-2.85379
MSX1	-0.802206	2.11864	-2.73408	0.0126975	0.38948	-2.87282
PVALB	-1.26539	2.12731	-2.7329	0.0127306	0.389739	-2.87508
PBXIP1	-0.514025	5.44425	-2.71325	0.0132932	0.396312	-2.91257
NFKBIA	-0.648471	4.21933	-2.71116	0.0133544	0.396312	-2.91654
RPRML	-0.714337	3.04939	-2.7097	0.0133974	0.396312	-2.91933
DAPK1	-0.567295	3.55417	-2.70878	0.0134245	0.396312	-2.92108
OTOS	-0.980694	1.56263	-2.69908	0.0137136	0.397939	-2.93954
ICAM1	-0.726091	1.20979	-2.69888	0.0137195	0.397939	-2.93991
CD99	-0.729608	2.72257	-2.68919	0.0140145	0.401825	-2.95832
TESPA1	-0.99258	3.73493	-2.68802	0.0140504	0.401825	-2.96054
SLC7A2	-0.671951	2.8447	-2.68113	0.0142641	0.401825	-2.9736
ITGB4	-0.926256	2.75882	-2.67145	0.0145698	0.404074	-2.99194
AQP9	-0.593743	0.849707	-2.66143	0.0148926	0.405529	-3.01089
B9D2	-0.510159	1.53524	-2.65784	0.0150098	0.405529	-3.01767
KCNJ11	-0.531522	2.21203	-2.65752	0.0150205	0.405529	-3.01828
IDI2-AS1	-0.569881	1.68196	-2.63936	0.0156277	0.412207	-3.05251
WIPF3	-0.519398	2.24511	-2.63852	0.0156564	0.412207	-3.0541
NAT8L	-0.505829	5.32074	-2.63048	0.0159328	0.416705	-3.06921
PPP1R1B	-0.523321	5.06345	-2.62852	0.016001	0.417025	-3.07289
LHFPL2	-0.500186	2.4543	-2.62334	0.0161826	0.417025	-3.08263
TLR2	-0.549721	1.02345	-2.62238	0.0162164	0.417216	-3.08444
LINC02552	-0.54156	0.684371	-2.61636	0.01643	0.417593	-3.09572
SIGLEC8	-0.711902	1.98414	-2.61528	0.0164688	0.417593	-3.09776
CHST3	-0.699924	2.16177	-2.61137	0.016609	0.419797	-3.10507
TMBIM1	-0.543379	3.75966	-2.60935	0.0166822	0.420301	-3.10886
ATP1A1	-0.502382	6.02871	-2.6075	0.0167495	0.421263	-3.11233
ITPR1	-0.59477	4.9302	-2.60228	0.0169404	0.423429	-3.1221
PHYHD1	-0.5278	2.2049	-2.59409	0.0172441	0.427637	-3.13741
SAMD14	-0.640844	2.38557	-2.59093	0.0173625	0.428953	-3.14331
SERPINE1	-0.634328	0.937718	-2.58726	0.0175012	0.428953	-3.15016
FOXJ1	-0.506578	0.806872	-2.5672	0.0182774	0.433443	-3.18751
CXCL10	-0.838745	0.47417	-2.56616	0.0183186	0.433443	-3.18945
STOX1	-0.520972	4.05935	-2.56258	0.0184606	0.433443	-3.1961
MT1F	-0.858741	2.50083	-2.55532	0.018752	0.435743	-3.20956
MT1E	-0.789676	4.97524	-2.54314	0.0192509	0.440759	-3.23213
LINC01574	-0.712438	1.54636	-2.54125	0.0193296	0.440759	-3.23564
SYNC	-0.55841	1.91752	-2.53978	0.0193908	0.440759	-3.23835
GADD45B	-0.897012	2.65425	-2.53271	0.0196879	0.443035	-3.25141
GPX3	-0.553229	2.17345	-2.52615	0.0199679	0.446368	-3.26354
KCNS2	-0.685703	2.84169	-2.52455	0.0200364	0.446978	-3.26648
PDE7B	-0.537706	2.85321	-2.52037	0.0202174	0.446978	-3.27419
USP53	-0.551503	2.68393	-2.51256	0.0205588	0.448952	-3.28856
OPN3	-0.538828	2.72714	-2.50214	0.0210233	0.451843	-3.30772
NCDN	-0.577551	6.92305	-2.48835	0.0216531	0.457764	-3.33301
ANKRD24	-0.603741	3.05404	-2.48567	0.0217775	0.458692	-3.33792
CST3	-0.657226	8.0328	-2.46229	0.0228913	0.465611	-3.3806
ITGA9	-0.514458	2.18929	-2.46127	0.022941	0.465611	-3.38246
MT1G	-1.27692	3.48994	-2.44489	0.0237546	0.468925	-3.41225
LPAR3	-0.638515	1.34744	-2.44484	0.0237574	0.468925	-3.41235
SOD3	-0.511735	1.86004	-2.44124	0.0239397	0.468925	-3.41888
CCNO	-0.60475	1.48504	-2.44002	0.0240018	0.468925	-3.42109
SIGLEC10	-0.581477	1.65891	-2.41897	0.0250973	0.469754	-3.45918
CADPS2	-0.654837	3.97101	-2.41504	0.0253067	0.469754	-3.46626
SLC16A9	-0.577269	2.48151	-2.41339	0.0253953	0.469754	-3.46924
RILP	-0.502954	2.20255	-2.40788	0.0256929	0.470706	-3.47918
ZYX	-0.513613	3.21633	-2.40781	0.0256964	0.470706	-3.47929
TGFBR3	-0.554606	2.21146	-2.40365	0.0259236	0.470706	-3.48679
LINC01637	-0.579617	1.00785	-2.39984	0.0261329	0.472336	-3.49364
CD53	-0.645346	3.09861	-2.39125	0.0266107	0.472953	-3.50907
VASN	-0.584294	2.02152	-2.37088	0.0277763	0.481774	-3.54554
RAMP1	-0.524304	5.32595	-2.36197	0.0283011	0.485227	-3.56145
ABCA1	-0.671527	2.81932	-2.35685	0.0286066	0.486436	-3.57057
RANBP3L	-0.553228	4.87817	-2.35229	0.0288813	0.487434	-3.57868
SNCB	-0.561055	6.30592	-2.35168	0.0289188	0.487545	-3.57978
TINAGL1	-0.52853	1.27528	-2.34681	0.0292152	0.488427	-3.58844
GRB14	-0.508814	0.974978	-2.34675	0.0292188	0.488427	-3.58854
GFRA2	-0.500632	2.30477	-2.34422	0.0293738	0.488427	-3.59304
F3	-0.567357	4.77873	-2.33766	0.0297794	0.490283	-3.60467
CAMK1G	-0.529538	4.00785	-2.3243	0.0306222	0.495127	-3.62833
RORB	-0.560193	4.07071	-2.32309	0.0306994	0.495667	-3.63046
FAS	-0.512294	1.31762	-2.30581	0.0318249	0.503319	-3.66095
RNF182	-0.528085	3.12321	-2.30304	0.0320087	0.505008	-3.66582
RGS20	-0.549809	2.48197	-2.29333	0.032661	0.505613	-3.68288
MTUS2	-0.541394	1.8304	-2.28586	0.0331709	0.505613	-3.69597
GADD45G	-0.795997	2.29457	-2.2858	0.033175	0.505613	-3.69607
CRLF1	-0.949664	2.91623	-2.28394	0.0333028	0.505613	-3.69932
RCN1	-0.510671	2.66009	-2.2689	0.0343561	0.506867	-3.72561
CABLES1	-0.522484	3.96128	-2.26863	0.034375	0.506867	-3.72608
PDZD2	-0.538189	4.12084	-2.23637	0.0367394	0.516367	-3.78213
ASCL1	-0.602761	2.44015	-2.22389	0.0376929	0.518403	-3.80368
HSD11B1	-0.969341	2.21355	-2.22169	0.037863	0.518403	-3.80746
DDIT4	-0.705172	4.64804	-2.21961	0.0380254	0.518403	-3.81106
VSNL1	-0.515439	7.18326	-2.21947	0.0380358	0.518403	-3.81129
SRGN	-0.628535	4.27371	-2.21701	0.0382281	0.518403	-3.81553
EDN3	-0.569684	1.72277	-2.20837	0.0389105	0.520689	-3.83039
CHI3L1	-1.11059	2.45871	-2.1974	0.0397922	0.524269	-3.84919
CPLX1	-0.603235	5.03239	-2.19249	0.0401934	0.526404	-3.85761
ITPKB	-0.558712	4.75564	-2.19179	0.0402509	0.526404	-3.85881
GABRD	-0.563554	3.54371	-2.19115	0.0403033	0.526404	-3.8599
CABP1	-0.721299	3.99326	-2.18775	0.0405838	0.527222	-3.86571
EPHB6	-0.546465	4.82139	-2.18447	0.0408555	0.528146	-3.8713
VSTM2A	-0.656373	3.99339	-2.18184	0.0410755	0.528384	-3.8758
SOHLH1	-0.618596	1.94643	-2.178	0.0413973	0.528384	-3.88234
PNMA3	-0.583265	3.95185	-2.17038	0.0420438	0.533404	-3.89531
RLBP1	-0.828062	2.1901	-2.16809	0.04224	0.533404	-3.8992
EPHA4	-0.575819	4.68654	-2.16423	0.042572	0.534308	-3.90575
MIR663B	-1.37742	3.01644	-2.15589	0.0432977	0.539927	-3.91989
MOXD1	-0.701384	2.82362	-2.1534	0.0435173	0.539927	-3.92411
KIF19	-0.877562	1.02598	-2.14237	0.0444989	0.540831	-3.94274
FOSL2	-0.583066	3.38436	-2.13944	0.0447631	0.540831	-3.94768
ATP2B2	-0.535979	5.3986	-2.13158	0.0454789	0.542353	-3.96092
C16orf89	-0.536741	3.19665	-2.12887	0.0457282	0.542694	-3.96547
CYTL1	-0.637887	1.49557	-2.12427	0.046154	0.54559	-3.9732
CIT	-0.559218	4.11764	-2.11866	0.046678	0.546606	-3.9826
HPCAL1	-0.657149	3.80733	-2.10964	0.0475321	0.550934	-3.9977
MDK	-0.539527	1.9105	-2.10326	0.0481454	0.552727	-4.00836
CEBPB	-0.527054	2.94748	-2.08652	0.0497869	0.559721	-4.03622
logFC: The log2-transformed Fold Change of gene expressions between groups
AveExpr: Average expression values across all samples
t: The empirical Bayes (eBayes) moderated t-statistics of the expression patterns in groups
P.Value: the P-value of a Bayes test
adj.P.Val: The corrected P-value
B: The converted log-scale standard deviation as adjusted by the eBayes methods
