# Supplementary material for: Identification of key potassium channel genes of temporal lobe epilepsy by bioinformatics analyses and experimental verification
Source: Front Neurol. 2023 Jul 7;14:1175007. doi: 10.3389/fneur.2023.1175007 (PMC10361730; doi:10.3389/fneur.2023.1175007)
Supplement: Supplementary file 6 [file Table_6.XLSX]

## Sheet: Sheet1
CNTFR
FGFRL1
IER5
NGEF
IL20RA
RHBDL3
SHD
NEFH
CHST7
F3
SLCO4A1
DPYD
VAMP1
KCNA1
PELI3
KCNA2
ZNF219
ROS1
MTCO3P12
FKBP5
RCAN2
NAGPA
EMILIN3
GPX3
SLC25A12
LUZP1
LRRC8A
KCNJ11
CYP4B1
EPHB6
HS6ST1
NIPAL2
BSG
SCN1B
SCN1A
SLC6A11
ANK1
TIAM2
AZGP1
CTXN3
SDC4
LPAR3
PPP1R1B
PTGDR2
CITED2
TSC22D3
TNNT2
NEDD9
FILIP1L
GABRD
KCNS1
ARHGAP39
CCND3
TMEM268
KCTD4
LPL
ZMAT4
SYT2
SLC52A3
UBXN10
BHLHE40
DCXR
CHGA
NOS2
POLE4
PNKD
ASB2
