# Supplementary material for: Identification of key potassium channel genes of temporal lobe epilepsy by bioinformatics analyses and experimental verification
Source: Front Neurol. 2023 Jul 7;14:1175007. doi: 10.3389/fneur.2023.1175007 (PMC10361730; doi:10.3389/fneur.2023.1175007)
Supplement: Supplementary file 7 [file Table_7.XLSX]

## Sheet: Sheet1
ONTOLOGY	ID	Description	GeneRatio	BgRatio	pvalue	p.adjust	qvalue	geneID	Count
CC	GO:0044304	main axon	6/64	68/19559	9.01983e-08	1.54239e-05	1.16783e-05	KCNA1/KCNA2/KCNJ11/SCN1B/SCN1A/ANK1	6
CC	GO:0034702	ion channel complex	8/64	299/19559	5.721e-06	0.000489146	0.00037036	KCNA1/KCNA2/LRRC8A/KCNJ11/SCN1B/SCN1A/GABRD/KCNS1	8
CC	GO:1902495	transmembrane transporter complex	8/64	322/19559	9.8254e-06	0.000501871	0.000379995	KCNA1/KCNA2/LRRC8A/KCNJ11/SCN1B/SCN1A/GABRD/KCNS1	8
CC	GO:1990351	transporter complex	8/64	330/19559	1.17397e-05	0.000501871	0.000379995	KCNA1/KCNA2/LRRC8A/KCNJ11/SCN1B/SCN1A/GABRD/KCNS1	8
CC	GO:0042383	sarcolemma	5/64	135/19559	7.99792e-05	0.00240552	0.00182135	KCNJ11/BSG/SCN1B/SCN1A/ANK1	5
CC	GO:0034703	cation channel complex	6/64	221/19559	8.44042e-05	0.00240552	0.00182135	KCNA1/KCNA2/KCNJ11/SCN1B/SCN1A/KCNS1	6
CC	GO:0044291	cell-cell contact zone	4/64	74/19559	0.000101011	0.00246755	0.00186832	FGFRL1/KCNJ11/SCN1B/SCN1A	4
CC	GO:0034705	potassium channel complex	4/64	96/19559	0.000276354	0.00590707	0.00447258	KCNA1/KCNA2/KCNJ11/KCNS1	4
CC	GO:0042583	chromaffin granule	2/64	10/19559	0.000466355	0.00797468	0.00603808	SYT2/CHGA	2
CC	GO:0044224	juxtaparanode region of axon	2/64	10/19559	0.000466355	0.00797468	0.00603808	KCNA1/KCNA2	2
CC	GO:0014704	intercalated disc	3/64	51/19559	0.000622061	0.00967022	0.00732187	KCNJ11/SCN1B/SCN1A	3
CC	GO:0030315	T-tubule	3/64	54/19559	0.00073576	0.0104846	0.00793846	KCNJ11/SCN1B/SCN1A	3
CC	GO:0030673	axolemma	2/64	15/19559	0.00107674	0.0131516	0.0099578	KCNJ11/ANK1	2
CC	GO:0033268	node of Ranvier	2/64	15/19559	0.00107674	0.0131516	0.0099578	SCN1B/SCN1A	2
CC	GO:0001518	voltage-gated sodium channel complex	2/64	17/19559	0.00138876	0.0158319	0.0119872	SCN1B/SCN1A	2
CC	GO:0099699	integral component of synaptic membrane	4/64	154/19559	0.00162731	0.0171608	0.0129934	KCNA1/KCNA2/SLC6A11/GABRD	4
CC	GO:0043204	perikaryon	4/64	156/19559	0.00170605	0.0171608	0.0129934	KCNA1/KCNA2/SCN1B/TIAM2	4
CC	GO:0099056	integral component of presynaptic membrane	3/64	74/19559	0.00183549	0.0174372	0.0132027	KCNA1/KCNA2/SLC6A11	3
CC	GO:0099240	intrinsic component of synaptic membrane	4/64	166/19559	0.00213985	0.0192586	0.0145818	KCNA1/KCNA2/SLC6A11/GABRD	4
CC	GO:0098889	intrinsic component of presynaptic membrane	3/64	83/19559	0.00254783	0.0217839	0.0164938	KCNA1/KCNA2/SLC6A11	3
CC	GO:0044305	calyx of Held	2/64	24/19559	0.0027771	0.0226136	0.017122	KCNA1/KCNA2	2
CC	GO:0008076	voltage-gated potassium channel complex	3/64	88/19559	0.00300786	0.0233793	0.0177017	KCNA1/KCNA2/KCNS1	3
CC	GO:0034706	sodium channel complex	2/64	26/19559	0.0032564	0.0242107	0.0183312	SCN1B/SCN1A	2
CC	GO:0031045	dense core granule	2/64	27/19559	0.00350952	0.0250054	0.018933	SYT2/CHGA	2
CC	GO:0030016	myofibril	4/64	227/19559	0.00651715	0.0422266	0.0319721	SCN1A/ANK1/SDC4/TNNT2	4
CC	GO:0098978	glutamatergic synapse	5/64	361/19559	0.00652068	0.0422266	0.0319721	VAMP1/KCNA1/PPP1R1B/GABRD/ARHGAP39	5
CC	GO:0099055	integral component of postsynaptic membrane	3/64	117/19559	0.00666736	0.0422266	0.0319721	KCNA1/SLC6A11/GABRD	3
CC	GO:0098936	intrinsic component of postsynaptic membrane	3/64	122/19559	0.00748039	0.045273	0.0342787	KCNA1/SLC6A11/GABRD	3
CC	GO:0043292	contractile fiber	4/64	238/19559	0.00767788	0.045273	0.0342787	SCN1A/ANK1/SDC4/TNNT2	4
CC	GO:0097060	synaptic membrane	5/64	387/19559	0.00867156	0.0494279	0.0374246	KCNA1/KCNA2/SLC6A11/ANK1/GABRD	5
MF	GO:0005244	voltage-gated ion channel activity	6/64	197/18352	6.33497e-05	0.00739355	0.00615513	KCNA1/KCNA2/KCNJ11/SCN1B/SCN1A/KCNS1	6
MF	GO:0022832	voltage-gated channel activity	6/64	197/18352	6.33497e-05	0.00739355	0.00615513	KCNA1/KCNA2/KCNJ11/SCN1B/SCN1A/KCNS1	6
MF	GO:0046873	metal ion transmembrane transporter activity	8/64	428/18352	0.000115689	0.00739355	0.00615513	KCNA1/KCNA2/KCNJ11/NIPAL2/SCN1B/SCN1A/SLC6A11/KCNS1	8
MF	GO:0005216	ion channel activity	8/64	431/18352	0.000121396	0.00739355	0.00615513	KCNA1/KCNA2/LRRC8A/KCNJ11/SCN1B/SCN1A/GABRD/KCNS1	8
MF	GO:0022836	gated channel activity	7/64	337/18352	0.000167427	0.00739355	0.00615513	KCNA1/KCNA2/KCNJ11/SCN1B/SCN1A/GABRD/KCNS1	7
MF	GO:0005251	delayed rectifier potassium channel activity	3/64	33/18352	0.000204805	0.00739355	0.00615513	KCNA1/KCNA2/KCNS1	3
MF	GO:0015267	channel activity	8/64	479/18352	0.000249475	0.00739355	0.00615513	KCNA1/KCNA2/LRRC8A/KCNJ11/SCN1B/SCN1A/GABRD/KCNS1	8
MF	GO:0005249	voltage-gated potassium channel activity	4/64	88/18352	0.000251802	0.00739355	0.00615513	KCNA1/KCNA2/KCNJ11/KCNS1	4
MF	GO:0022803	passive transmembrane transporter activity	8/64	480/18352	0.000253011	0.00739355	0.00615513	KCNA1/KCNA2/LRRC8A/KCNJ11/SCN1B/SCN1A/GABRD/KCNS1	8
MF	GO:0015077	monovalent inorganic cation transmembrane transporter activity	7/64	381/18352	0.00035321	0.00928941	0.00773343	KCNA1/KCNA2/KCNJ11/SCN1B/SCN1A/SLC6A11/KCNS1	7
MF	GO:0005267	potassium channel activity	4/64	120/18352	0.000816166	0.0195138	0.0162452	KCNA1/KCNA2/KCNJ11/KCNS1	4
MF	GO:0005261	cation channel activity	6/64	334/18352	0.00107237	0.0235029	0.0195661	KCNA1/KCNA2/KCNJ11/SCN1B/SCN1A/KCNS1	6
MF	GO:0004714	transmembrane receptor protein tyrosine kinase activity	3/64	61/18352	0.00126025	0.0254958	0.0212253	FGFRL1/ROS1/EPHB6	3
MF	GO:0022843	voltage-gated cation channel activity	4/64	140/18352	0.00144601	0.0264274	0.0220008	KCNA1/KCNA2/KCNJ11/KCNS1	4
MF	GO:0008509	anion transmembrane transporter activity	6/64	357/18352	0.00150727	0.0264274	0.0220008	SLCO4A1/SLC25A12/LRRC8A/SLC6A11/GABRD/SLC52A3	6
MF	GO:0015079	potassium ion transmembrane transporter activity	4/64	156/18352	0.00214821	0.0353112	0.0293966	KCNA1/KCNA2/KCNJ11/KCNS1	4
MF	GO:0019199	transmembrane receptor protein kinase activity	3/64	80/18352	0.00274481	0.0422148	0.0351438	FGFRL1/ROS1/EPHB6	3
MF	GO:0005248	voltage-gated sodium channel activity	2/64	23/18352	0.00288923	0.0422148	0.0351438	SCN1B/SCN1A	2
	ID: Unique label information in Gene Ontology database
	Description: Gene Ontology function description information
	GeneRatio (fraction): The ratio of both the number of genes enriched to specify GO entry and the number of all input genes for enrichment analysis (differential expression genes).
	BgRatio: The ratio of both the number of genes annotated to this GO entry and the number of GO-annotated genes in all human protein-coding genes (BP: 18866, CC: 19559, MF: 18352)
	P-value: Statistically significant level of enrichment analysis
	q-value: The q-value of the statistical test for the p-value
	Count: the number of genes enriched to specify GO entry
